# Supplementary material for: Translational Studies on the Potential of a VEGF Nanoparticle-Loaded Hyaluronic Acid Hydrogel
Source: Pharmaceutics. 2021 May 22;13(6):779. doi: 10.3390/pharmaceutics13060779 (PMC8224549; doi:10.3390/pharmaceutics13060779)
Supplement: Supplementary file 1 [file pharmaceutics-13-00779-s001.zip]

Archive with 1 entries (1 files):
- pharmaceutics-1208847-supplementary.pdf
